# Supplementary material for: Direct synthesis of cyanate anion from dinitrogen catalysed by molybdenum complexes bearing pincer-type ligand
Source: Nat Commun. 2022 Oct 24;13:6161. doi: 10.1038/s41467-022-33809-5 (PMC9592615; doi:10.1038/s41467-022-33809-5)
Supplement: Supplementary file 4 — Supplementary Data 1 [file 41467_2022_33809_MOESM4_ESM.txt]

87
RC(1...PhOCOCl) in the closed-shell singlet SCF=-2209.64338026
 I     -0.545222    0.985880   -2.983708
 Mo    -0.442830    0.347236   -0.158601
 Cl     0.980691   -2.829956    2.802476
  P    -2.580605   -0.902508   -0.125473
  P     1.013020    2.234789    0.594884
  N    -0.964024    0.430252    2.018178
  N     0.537260   -0.985891   -0.084218
  C    -2.315174   -1.609311    1.595339
  H    -3.210941   -2.040904    2.057031
  H    -1.606537   -2.430208    1.431846
  C    -1.675540   -0.615785    2.533733
  C    -1.816334   -0.784941    3.912813
  H    -2.371749   -1.638219    4.287831
  C    -1.234557    0.127470    4.784859
  H    -1.324020    0.000694    5.859827
  C    -0.545258    1.215905    4.253274
  H    -0.092931    1.959871    4.900797
  C    -0.436440    1.354498    2.871615
  C     0.229365    2.568108    2.280658
  H     0.927812    3.014249    2.995768
  H    -0.548065    3.319601    2.096036
  C    -2.864240   -2.467198   -1.187655
  C    -1.469854   -3.056420   -1.492033
  H    -0.856366   -2.353897   -2.061641
  H    -1.603032   -3.969449   -2.087686
  H    -0.915334   -3.327357   -0.590402
  C    -3.708443   -3.546073   -0.479436
  H    -3.823040   -4.402970   -1.155885
  H    -4.710921   -3.203608   -0.213501
  H    -3.219295   -3.917291    0.427280
  C    -3.513106   -2.072437   -2.529000
  H    -4.556915   -1.764360   -2.416977
  H    -3.502886   -2.945658   -3.193934
  H    -2.955233   -1.269884   -3.023137
  C    -4.173021    0.152676    0.004722
  C    -4.014107    1.133922    1.188960
  H    -3.946988    0.623015    2.154422
  H    -4.894685    1.788273    1.221795
  H    -3.132598    1.774543    1.081932
  C    -5.449417   -0.674050    0.239754
  H    -6.298908    0.005944    0.387907
  H    -5.373924   -1.304244    1.133399
  H    -5.690352   -1.313471   -0.612658
  C    -4.315813    0.996601   -1.280858
  H    -5.167073    1.681063   -1.165895
  H    -4.498247    0.388154   -2.168011
  H    -3.419194    1.592643   -1.478580
  C     2.804923    1.714592    1.003701
  C     3.688077    2.863173    1.520193
  H     4.658813    2.450642    1.824643
  H     3.257154    3.361894    2.395992
  H     3.882384    3.616266    0.751901
  C     2.729583    0.625373    2.095095
  H     2.076091   -0.199257    1.809294
  H     2.389314    1.026794    3.056470
  H     3.734579    0.212750    2.250186
  C     3.429642    1.107130   -0.269635
  H     4.431856    0.726564   -0.033714
  H     3.531024    1.843217   -1.072039
  H     2.833650    0.274449   -0.647218
  C     0.921818    3.983939   -0.178841
  C     1.332152    5.137704    0.758778
  H     0.721143    5.176222    1.667315
  H     1.182095    6.089153    0.231578
  H     2.380712    5.093814    1.056110
  C    -0.556454    4.194327   -0.583580
  H    -0.664134    5.187654   -1.038486
  H    -1.237535    4.162810    0.277077
  H    -0.885788    3.455524   -1.318803
  C     1.785319    4.007707   -1.455079
  H     2.854786    3.972095   -1.225057
  H     1.598630    4.942949   -1.999088
  H     1.538351    3.177295   -2.124044
  C     1.726703   -3.243130    1.118996
  O     1.220609   -4.041031    0.403027
  O     2.844291   -2.552257    1.035244
  C     3.569969   -2.502775   -0.180690
  C     2.952818   -2.444708   -1.426228
  C     3.767108   -2.278674   -2.548634
  C     5.154343   -2.175833   -2.419236
  C     5.743454   -2.239009   -1.154057
  C     4.947256   -2.402046   -0.019402
  H     1.875925   -2.479153   -1.511820
  H     3.302387   -2.214621   -3.527916
  H     5.773813   -2.042400   -3.301361
  H     6.821159   -2.158240   -1.044997
  H     5.372214   -2.442093    0.978284

87
TS1/2 in the closed-shell singlet SCF=-2209.63181845
 I      0.115685   -0.670380   -2.867113
 Mo    -0.335752    0.156464   -0.151974
 Cl     0.356176   -1.269805    3.657684
  P    -2.661441   -0.694230   -0.041374
  P     1.176258    2.168860   -0.173438
  N    -1.148536    1.291389    1.589177
  N     0.411551   -1.029244    0.765379
  C    -2.767708   -0.576229    1.825185
  H    -3.786130   -0.637446    2.225765
  H    -2.219637   -1.455002    2.188541
  C    -2.072681    0.652873    2.361649
  C    -2.383863    1.111534    3.643043
  H    -3.105406    0.565319    4.240955
  C    -1.743447    2.236061    4.146046
  H    -1.955290    2.589745    5.150751
  C    -0.835371    2.913254    3.333620
  H    -0.337798    3.812432    3.681429
  C    -0.571754    2.435712    2.053326
  C     0.288513    3.229615    1.106892
  H     0.973616    3.882361    1.656138
  H    -0.379526    3.890568    0.541621
  C    -3.129258   -2.507442   -0.412087
  C    -1.856994   -3.338983   -0.154365
  H    -1.045064   -3.047751   -0.825722
  H    -2.089704   -4.397067   -0.333135
  H    -1.487122   -3.252268    0.868341
  C    -4.257122   -3.038317    0.496100
  H    -4.457065   -4.083629    0.228313
  H    -5.194880   -2.488428    0.389128
  H    -3.968604   -3.028535    1.552234
  C    -3.511764   -2.668414   -1.896403
  H    -4.472603   -2.205766   -2.140153
  H    -3.603792   -3.739816   -2.115191
  H    -2.739469   -2.260406   -2.556797
  C    -3.985667    0.518873   -0.713190
  C    -3.800999    1.900219   -0.044502
  H    -3.967197    1.873098    1.036601
  H    -4.533873    2.594697   -0.474649
  H    -2.806883    2.320943   -0.224308
  C    -5.426594    0.051653   -0.439010
  H    -6.127019    0.825809   -0.779116
  H    -5.609833   -0.110083    0.629351
  H    -5.673953   -0.867693   -0.973902
  C    -3.765986    0.706174   -2.230609
  H    -4.467040    1.466035   -2.600776
  H    -3.937150   -0.207896   -2.800431
  H    -2.748860    1.041377   -2.457094
  C     2.913944    1.899804    0.553453
  C     3.768605    3.178234    0.605799
  H     4.704751    2.950638    1.131332
  H     3.278250    3.991599    1.153187
  H     4.035834    3.540959   -0.390315
  C     2.725732    1.370339    1.991412
  H     2.104949    0.475539    2.035186
  H     2.291515    2.125277    2.656828
  H     3.710114    1.105084    2.396805
  C     3.627026    0.829850   -0.298154
  H     4.573923    0.558273    0.183293
  H     3.854222    1.187474   -1.305658
  H     3.030930   -0.079228   -0.390746
  C     1.183528    3.358402   -1.673789
  C     1.521670    4.824067   -1.330827
  H     0.812839    5.267219   -0.623325
  H     1.468173    5.419338   -2.251705
  H     2.526882    4.943630   -0.924048
  C    -0.248132    3.311288   -2.257871
  H    -0.317302    4.012628   -3.099466
  H    -1.012517    3.611383   -1.528693
  H    -0.495221    2.315772   -2.637483
  C     2.165768    2.837095   -2.740673
  H     3.207444    2.969164   -2.433275
  H     2.023371    3.408954   -3.666928
  H     1.994915    1.781390   -2.970683
  C     1.069241   -2.307485    2.033927
  O     0.574034   -3.372119    1.823118
  O     2.380058   -1.974199    2.056180
  C     3.201393   -2.395882    1.006711
  C     2.730800   -2.808788   -0.240070
  C     3.663946   -3.096445   -1.239455
  C     5.034213   -2.986381   -0.997333
  C     5.482190   -2.584445    0.264552
  C     4.566388   -2.284065    1.271464
  H     1.671484   -2.870948   -0.446924
  H     3.302136   -3.398001   -2.218088
  H     5.747987   -3.212521   -1.784245
  H     6.546422   -2.499692    0.467311
  H     4.884698   -1.956155    2.255884

87
PC in the closed-shell singlet SCF=-2209.67107776
 I     -1.406969    0.608645   -2.779407
 Mo    -0.551882    0.166509   -0.138090
 Cl     2.030170   -2.914862    1.774400
  P    -1.922374   -1.919293    0.141339
  P    -0.252409    2.572782    0.522548
  N    -0.781872    0.023082    2.079876
  N     1.036209   -0.430291   -0.402011
  C    -1.183303   -2.405364    1.762820
  H    -1.789138   -3.115456    2.335890
  H    -0.215692   -2.902613    1.538259
  C    -0.811358   -1.229212    2.615822
  C    -0.462165   -1.450380    3.952922
  H    -0.421253   -2.469085    4.319376
  C    -0.129994   -0.377297    4.761762
  H     0.167269   -0.535866    5.794009
  C    -0.191646    0.914707    4.233049
  H     0.021028    1.781577    4.849606
  C    -0.528493    1.089798    2.899190
  C    -0.723658    2.469381    2.331802
  H    -0.204374    3.219877    2.934346
  H    -1.792876    2.706934    2.391255
  C    -1.625194   -3.434487   -0.972816
  C    -0.161756   -3.338840   -1.449192
  H     0.001459   -2.470420   -2.089563
  H     0.067521   -4.236903   -2.037210
  H     0.554942   -3.297967   -0.623235
  C    -1.804432   -4.757091   -0.197270
  H    -1.624906   -5.584689   -0.894730
  H    -2.807990   -4.888923    0.214643
  H    -1.073549   -4.855317    0.610582
  C    -2.551888   -3.399382   -2.202195
  H    -3.600783   -3.581979   -1.948035
  H    -2.240488   -4.196740   -2.888178
  H    -2.474333   -2.450032   -2.741646
  C    -3.781578   -1.611934    0.490883
  C    -3.904172   -0.633764    1.681223
  H    -3.477577   -1.036502    2.604868
  H    -4.968277   -0.438139    1.864342
  H    -3.425887    0.331115    1.479525
  C    -4.521644   -2.911657    0.857686
  H    -5.553886   -2.667473    1.140814
  H    -4.060768   -3.425842    1.707972
  H    -4.569698   -3.608994    0.018329
  C    -4.454100   -0.952573   -0.730802
  H    -5.508670   -0.760669   -0.492818
  H    -4.423435   -1.580341   -1.622441
  H    -3.985596    0.001293   -0.989186
  C     1.577919    3.118250    0.552330
  C     1.761050    4.586223    0.980030
  H     2.835402    4.782192    1.084661
  H     1.296837    4.803603    1.948316
  H     1.372610    5.290040    0.239402
  C     2.313497    2.220499    1.573158
  H     2.165576    1.155201    1.395248
  H     2.021935    2.452515    2.603039
  H     3.390029    2.410505    1.487032
  C     2.180526    2.916977   -0.853238
  H     3.238157    3.208264   -0.825663
  H     1.683791    3.529795   -1.610521
  H     2.132266    1.875110   -1.169267
  C    -1.432483    3.942188   -0.099389
  C    -1.544745    5.154597    0.849080
  H    -1.894859    4.876759    1.848816
  H    -2.284027    5.851061    0.433278
  H    -0.607980    5.702311    0.955206
  C    -2.831264    3.290776   -0.211535
  H    -3.554673    4.052703   -0.528262
  H    -3.188679    2.891180    0.746510
  H    -2.850282    2.490571   -0.954952
  C    -0.985065    4.411933   -1.497098
  H    -0.053848    4.984770   -1.455235
  H    -1.755825    5.071445   -1.916056
  H    -0.853556    3.573199   -2.186574
  C     2.274193   -0.897038   -0.863768
  O     2.408723   -1.699194   -1.749811
  O     3.254911   -0.232338   -0.215285
  C     4.582802   -0.637283   -0.442853
  C     5.425033    0.261642   -1.087017
  C     6.767871   -0.083603   -1.256733
  C     7.237660   -1.312257   -0.786999
  C     6.366012   -2.195814   -0.142259
  C     5.022234   -1.865623    0.040844
  H     5.027537    1.205977   -1.446325
  H     7.441419    0.605744   -1.758669
  H     8.282051   -1.580491   -0.921920
  H     6.732009   -3.149903    0.227010
  H     4.319698   -2.518141    0.552449
  
87
2 in the closed-shell singlet SCF=-2209.71127307
 I     -0.435139   -0.013527   -3.079588
 Mo    -0.674850    0.143978   -0.238458
 Cl    -3.142817    0.703811   -0.438104
  P    -1.315159   -2.298504    0.268807
  P    -0.393765    2.654256    0.131542
  O     3.179273   -0.454760   -0.289047
  O     2.400863   -1.076459    1.769477
  N    -1.177807    0.295785    1.923236
  N     0.997729   -0.251958    0.155080
  C    -0.739290   -2.145490    2.053586
  H    -1.078725   -2.974794    2.682420
  H     0.355943   -2.188336    2.014344
  C    -1.121828   -0.827095    2.691071
  C    -1.389912   -0.766371    4.059934
  H    -1.337873   -1.672770    4.653648
  C    -1.722229    0.451641    4.643416
  H    -1.935894    0.512713    5.706641
  C    -1.774340    1.592120    3.846936
  H    -2.024915    2.558001    4.273047
  C    -1.493827    1.495656    2.483781
  C    -1.546047    2.735461    1.615851
  H    -1.379472    3.626551    2.229549
  H    -2.550224    2.811069    1.184011
  C    -0.245306   -3.724730   -0.456362
  C     1.166120   -3.192859   -0.781874
  H     1.145777   -2.329780   -1.450208
  H     1.723717   -3.994730   -1.282945
  H     1.721738   -2.942618    0.125117
  C    -0.064801   -4.919275    0.504184
  H     0.610316   -5.645266    0.032711
  H    -0.992186   -5.442356    0.733456
  H     0.401865   -4.613478    1.447268
  C    -0.883756   -4.174342   -1.787007
  H    -1.837441   -4.688218   -1.646936
  H    -0.204928   -4.879439   -2.283388
  H    -1.034345   -3.324859   -2.462640
  C    -3.140857   -2.881736    0.435398
  C    -3.829367   -2.029456    1.527430
  H    -3.455235   -2.273778    2.527546
  H    -4.901961   -2.262634    1.517404
  H    -3.725522   -0.958797    1.358242
  C    -3.289946   -4.353722    0.867944
  H    -4.355562   -4.553334    1.040735
  H    -2.763927   -4.570552    1.804473
  H    -2.951178   -5.057963    0.105393
  C    -3.861263   -2.675303   -0.915307
  H    -4.923072   -2.926070   -0.788737
  H    -3.462776   -3.323883   -1.698764
  H    -3.795427   -1.642789   -1.258519
  C     1.311629    3.158913    0.873681
  C     1.416660    4.652126    1.241719
  H     2.377283    4.818647    1.746684
  H     0.627515    4.968359    1.932808
  H     1.395340    5.305021    0.367175
  C     1.535915    2.367209    2.183655
  H     1.401127    1.292017    2.079779
  H     0.873779    2.713389    2.983897
  H     2.565898    2.540524    2.521228
  C     2.425907    2.811791   -0.137712
  H     3.402599    2.926574    0.350986
  H     2.414897    3.477257   -1.003338
  H     2.353055    1.790353   -0.509284
  C    -1.027363    4.036243   -1.041300
  C    -1.447720    5.327035   -0.308131
  H    -2.255295    5.140496    0.408396
  H    -1.836659    6.035343   -1.051132
  H    -0.630976    5.823352    0.216100
  C    -2.260537    3.518193   -1.811515
  H    -2.550413    4.290626   -2.536581
  H    -3.115840    3.336424   -1.157752
  H    -2.052802    2.596501   -2.357979
  C     0.074443    4.328369   -2.081137
  H     0.942189    4.834674   -1.651160
  H    -0.337967    4.990941   -2.852243
  H     0.407393    3.410067   -2.577754
  C     2.212387   -0.631093    0.649807
  C     4.508917   -0.763726    0.009982
  C     5.152555   -0.243203    1.131438
  H     4.601468    0.363706    1.839678
  C     6.504547   -0.532377    1.319795
  H     7.017679   -0.135329    2.191240
  C     7.196793   -1.323380    0.398794
  H     8.249541   -1.542184    0.552939
  C     6.533117   -1.829538   -0.721257
  H     7.066322   -2.441481   -1.443231
  C     5.180068   -1.551154   -0.921131
  H     4.638418   -1.924830   -1.784073

87
I in the doublet SCF=-2209.77167367
 I     -0.693490    0.225245   -3.144339
 Mo    -0.658770    0.368291   -0.232387
 Cl    -2.819128    1.864375   -0.221170
  P    -2.040357   -1.699857    0.288892
  P     0.628375    2.474554    0.160391
  O     2.709250   -1.783064   -0.464701
  O     1.853175   -1.982551    1.677964
  N    -0.900735    0.597405    1.951967
  N     0.811819   -0.700223    0.074480
  C    -1.348409   -1.842062    2.036483
  H    -1.919975   -2.518151    2.682725
  H    -0.340344   -2.259665    1.915939
  C    -1.190631   -0.499420    2.709773
  C    -1.323113   -0.393590    4.096024
  H    -1.554394   -1.282325    4.674426
  C    -1.163425    0.841515    4.715811
  H    -1.268430    0.936932    5.793459
  C    -0.857700    1.952241    3.932929
  H    -0.707734    2.928615    4.383251
  C    -0.719922    1.808853    2.552371
  C    -0.337613    2.994042    1.699065
  H     0.170619    3.748673    2.310324
  H    -1.252504    3.440231    1.293317
  C    -1.634768   -3.418178   -0.494359
  C    -0.153962   -3.434731   -0.928395
  H     0.104558   -2.586832   -1.564904
  H     0.024092   -4.359778   -1.495412
  H     0.519762   -3.447911   -0.069247
  C    -1.835729   -4.622355    0.449101
  H    -1.500285   -5.533157   -0.066932
  H    -2.872268   -4.781872    0.746346
  H    -1.227821   -4.525583    1.355564
  C    -2.483235   -3.572650   -1.773414
  H    -3.549456   -3.696418   -1.566103
  H    -2.150689   -4.468418   -2.315845
  H    -2.350661   -2.711000   -2.437844
  C    -3.945077   -1.613479    0.597618
  C    -4.206219   -0.603240    1.738791
  H    -3.876321   -0.992950    2.708200
  H    -5.289766   -0.430913    1.807946
  H    -3.731440    0.360630    1.558322
  C    -4.599482   -2.939254    1.030558
  H    -5.653243   -2.744159    1.276234
  H    -4.129762   -3.360904    1.926778
  H    -4.587748   -3.697046    0.243853
  C    -4.628919   -1.106667   -0.691050
  H    -5.702033   -0.965260   -0.494025
  H    -4.536619   -1.818681   -1.515201
  H    -4.212389   -0.151221   -1.013015
  C     2.432016    2.287308    0.824966
  C     3.132377    3.609655    1.190580
  H     4.105536    3.377350    1.646150
  H     2.561480    4.193870    1.921859
  H     3.326703    4.239989    0.319690
  C     2.388112    1.442536    2.119969
  H     1.852594    0.501547    2.009902
  H     1.937589    1.999326    2.949089
  H     3.419538    1.202725    2.413363
  C     3.276432    1.549191   -0.237158
  H     4.241573    1.260018    0.201503
  H     3.485569    2.181597   -1.103825
  H     2.785089    0.645116   -0.595102
  C     0.542592    4.055673   -0.942028
  C     0.700681    5.388644   -0.182002
  H    -0.073652    5.507730    0.584253
  H     0.577678    6.217024   -0.894263
  H     1.673836    5.512166    0.294371
  C    -0.834019    4.086486   -1.638612
  H    -0.841981    4.933043   -2.341318
  H    -1.655692    4.224393   -0.933136
  H    -1.034429    3.171168   -2.198727
  C     1.610094    3.929113   -2.047829
  H     2.630365    4.032556   -1.668201
  H     1.454677    4.726521   -2.787487
  H     1.522832    2.969501   -2.569922
  C     1.748673   -1.481121    0.542613
  C     3.974196   -2.185719   -0.143301
  C     4.648518   -1.820846    1.032143
  H     4.129085   -1.252648    1.791718
  C     5.973721   -2.219255    1.211118
  H     6.489976   -1.933808    2.125363
  C     6.640898   -2.970949    0.240319
  H     7.673906   -3.274201    0.391930
  C     5.961903   -3.327293   -0.928334
  H     6.464679   -3.910398   -1.696832
  C     4.636519   -2.941206   -1.119906
  H     4.092061   -3.203285   -2.021971

87
TSI/4a in the quartet SCF=-2209.74596982
 I     -1.309977    1.549760   -2.653161
 Mo    -0.718247    0.508385   -0.097911
 Cl    -2.255602    2.215313    1.117376
  P    -2.553152   -1.321480    0.102426
  P     1.284737    1.995000    0.617575
  O     2.750294   -1.974004   -1.699833
  O     0.948750   -3.249057   -0.293565
  N    -0.338694   -0.267668    1.957886
  N     0.519414   -0.954468   -0.742835
  C    -1.564970   -2.337863    1.320640
  H    -2.188498   -3.061025    1.856955
  H    -0.835867   -2.909371    0.729154
  C    -0.790547   -1.500915    2.315161
  C    -0.523365   -2.018017    3.584313
  H    -0.888878   -3.007033    3.840043
  C     0.214683   -1.269633    4.494501
  H     0.436970   -1.664085    5.482200
  C     0.667367   -0.009242    4.118134
  H     1.250461    0.601449    4.799579
  C     0.379743    0.476822    2.842164
  C     0.855917    1.855712    2.440324
  H     1.682347    2.164332    3.088645
  H     0.024303    2.555861    2.584261
  C    -2.904692   -2.511115   -1.368556
  C    -1.664975   -2.589103   -2.286067
  H    -1.311506   -1.607794   -2.605130
  H    -1.950715   -3.158274   -3.181667
  H    -0.839651   -3.120320   -1.812116
  C    -3.229721   -3.952373   -0.922777
  H    -3.359679   -4.570585   -1.821230
  H    -4.143868   -4.037105   -0.334053
  H    -2.404291   -4.389576   -0.351382
  C    -4.060440   -1.923097   -2.204568
  H    -5.021765   -1.946485   -1.685001
  H    -4.169427   -2.520821   -3.118787
  H    -3.846266   -0.891791   -2.506762
  C    -4.193057   -0.988666    1.057905
  C    -3.826121   -0.534274    2.490139
  H    -3.409447   -1.354954    3.084322
  H    -4.745292   -0.203102    2.992759
  H    -3.129865    0.304307    2.494378
  C    -5.105614   -2.222050    1.201588
  H    -5.948812   -1.955567    1.853890
  H    -4.590764   -3.070368    1.667129
  H    -5.526202   -2.553069    0.249435
  C    -4.972655    0.144603    0.356001
  H    -5.856091    0.393341    0.961423
  H    -5.326703   -0.147348   -0.635363
  H    -4.365051    1.045275    0.258124
  C     3.050925    1.270299    0.485030
  C     4.155773    2.166296    1.077410
  H     5.097907    1.604358    1.043672
  H     3.968870    2.427442    2.126593
  H     4.308424    3.088030    0.510450
  C     3.084052   -0.058380    1.271354
  H     2.280708   -0.730974    0.979909
  H     3.041051    0.108098    2.354564
  H     4.020008   -0.579827    1.045506
  C     3.347836    0.983568   -1.001310
  H     4.343233    0.529410   -1.074939
  H     3.346426    1.891413   -1.609751
  H     2.647850    0.258761   -1.421129
  C     1.336406    3.893315    0.298277
  C     2.013530    4.680482    1.440285
  H     1.481529    4.550415    2.389424
  H     1.975576    5.750797    1.194996
  H     3.060101    4.417382    1.594076
  C    -0.096383    4.442148    0.148330
  H    -0.023187    5.505549   -0.122172
  H    -0.671879    4.366814    1.071888
  H    -0.659867    3.926645   -0.631616
  C     2.063860    4.149636   -1.038015
  H     3.127996    3.907933   -0.999286
  H     1.976734    5.216395   -1.284095
  H     1.605482    3.581109   -1.854441
  C     0.980727   -2.082980   -0.634576
  C     3.902202   -2.355642   -1.237501
  C     4.083735   -3.136711   -0.051511
  H     3.198281   -3.472319    0.477099
  C     5.354031   -3.466739    0.414147
  H     5.441751   -4.059268    1.326196
  C     6.514670   -3.061658   -0.258052
  H     7.501193   -3.326139    0.116686
  C     6.365195   -2.310366   -1.431665
  H     7.249661   -1.984028   -1.980548
  C     5.105516   -1.968090   -1.912012
  H     4.994141   -1.382840   -2.822230

87
PC(4a...-OPh) in the quartet SCF=-2209.78907460
 I     -2.848642    2.536529    0.446984
 Mo    -1.037910    0.394410    0.124577
 Cl    -0.680724    0.096824    2.607279
  P    -2.674457   -1.670785    0.074708
  P     1.235347    1.618596   -0.026418
  O     4.802666   -0.018635   -0.653675
  O    -1.485479    0.055775   -4.284162
  N     0.373581   -1.311493   -0.165974
  N    -1.251391    0.403649   -1.925800
  C    -1.530286   -2.648845   -1.038884
  H    -1.792647   -3.711265   -1.071585
  H    -1.692079   -2.240634   -2.042697
  C    -0.066320   -2.494039   -0.676394
  C     0.811717   -3.554806   -0.881187
  H     0.433409   -4.487666   -1.287850
  C     2.161631   -3.400844   -0.567249
  H     2.864990   -4.212747   -0.729470
  C     2.607444   -2.188156   -0.060036
  H     3.654665   -2.017693    0.151945
  C     1.692472   -1.147390    0.133029
  C     2.189273    0.174919    0.657798
  H     3.265431    0.257684    0.425358
  H     2.029556    0.204387    1.742300
  C    -4.330195   -1.612124   -0.902382
  C    -4.227816   -0.553552   -2.021039
  H    -3.922065    0.424966   -1.646913
  H    -5.221219   -0.449881   -2.478643
  H    -3.540537   -0.852929   -2.815273
  C    -4.703277   -2.949219   -1.577101
  H    -5.620692   -2.798494   -2.161852
  H    -4.895989   -3.758152   -0.872484
  H    -3.928466   -3.278971   -2.277785
  C    -5.448924   -1.161218    0.058911
  H    -5.685690   -1.914082    0.814923
  H    -6.363362   -0.982787   -0.521705
  H    -5.187241   -0.224199    0.563067
  C    -2.875597   -2.794455    1.622147
  C    -1.468042   -3.264307    2.058437
  H    -1.035440   -3.974257    1.346055
  H    -1.563828   -3.784489    3.020940
  H    -0.775069   -2.435128    2.201457
  C    -3.720677   -4.060056    1.381866
  H    -3.671268   -4.685591    2.283373
  H    -3.343812   -4.663125    0.547873
  H    -4.775295   -3.837083    1.202211
  C    -3.506453   -1.970299    2.765966
  H    -3.526286   -2.588458    3.674368
  H    -4.535816   -1.675814    2.548176
  H    -2.924025   -1.073236    2.980692
  C     1.954561    1.926687   -1.780131
  C     3.359312    2.566005   -1.788769
  H     3.685132    2.628241   -2.836738
  H     4.090347    1.947449   -1.257769
  H     3.360850    3.586644   -1.396018
  C     2.098383    0.552941   -2.479574
  H     1.183357   -0.039631   -2.444448
  H     2.934176   -0.009857   -2.051611
  H     2.328715    0.736024   -3.537698
  C     0.971669    2.824535   -2.563405
  H     1.301910    2.874730   -3.609542
  H     0.950707    3.847609   -2.178538
  H    -0.047631    2.437033   -2.546379
  C     1.686104    3.076431    1.132545
  C     3.188288    3.082889    1.490548
  H     3.475602    2.177465    2.033956
  H     3.382479    3.939452    2.151044
  H     3.845417    3.169053    0.626546
  C     0.891273    2.964852    2.448672
  H     1.141692    3.837519    3.068630
  H     1.145993    2.067271    3.014453
  H    -0.188491    2.958414    2.284835
  C     1.274666    4.401640    0.459095
  H     1.877641    4.634972   -0.420901
  H     1.414967    5.219097    1.178775
  H     0.217411    4.390261    0.170406
  C    -1.357245    0.238567   -3.105370
  C     5.779967   -0.734321   -0.207695
  C     6.135343   -1.994431   -0.795958
  H     5.566142   -2.310237   -1.669226
  C     7.167863   -2.780813   -0.291416
  H     7.399473   -3.730499   -0.776092
  C     7.912881   -2.374043    0.822648
  H     8.718044   -2.992178    1.213429
  C     7.592260   -1.145815    1.420280
  H     8.158518   -0.808124    2.289339
  C     6.563792   -0.349208    0.929986
  H     6.322297    0.603134    1.399706

75
4a in the quartet SCF=-1902.84017692
 I      0.062390   -3.036809   -0.084259
 Mo     0.012455   -0.251178   -0.110647
 Cl     0.022075   -0.064154   -2.625670
  P    -2.547717    0.242841   -0.008213
  P     2.549241    0.294586   -0.159102
  O    -0.193305    0.146294    4.315003
  N    -0.004368    1.990885   -0.114277
  N    -0.011837   -0.119341    1.942759
  C    -2.275564    1.873593    0.878243
  H    -3.171028    2.502466    0.875295
  H    -2.070330    1.596671    1.918588
  C    -1.095335    2.658949    0.347047
  C    -1.131245    4.053955    0.349904
  H    -2.013863    4.563461    0.721730
  C    -0.038061    4.771825   -0.124929
  H    -0.052418    5.857749   -0.131895
  C     1.075844    4.077062   -0.585353
  H     1.948887    4.604850   -0.954410
  C     1.076282    2.681670   -0.567006
  C     2.291718    1.922212   -1.053008
  H     3.174845    2.567305   -1.010555
  H     2.127074    1.639964   -2.099685
  C    -3.693926   -0.748130    1.174301
  C    -2.867008   -1.311279    2.348820
  H    -2.012599   -1.903406    2.017485
  H    -3.523995   -1.962971    2.939173
  H    -2.511581   -0.526509    3.020492
  C    -4.828641    0.101391    1.785606
  H    -5.388256   -0.528297    2.489017
  H    -5.540199    0.479467    1.052584
  H    -4.438079    0.949268    2.359189
  C    -4.270743   -1.947503    0.393677
  H    -4.981536   -1.647430   -0.379909
  H    -4.808521   -2.596944    1.095435
  H    -3.476441   -2.544680   -0.068027
  C    -3.507061    0.735477   -1.598796
  C    -2.798864    1.955626   -2.232187
  H    -2.934874    2.861952   -1.632196
  H    -3.255417    2.145112   -3.212102
  H    -1.734537    1.786927   -2.395855
  C    -4.971148    1.144071   -1.346586
  H    -5.391735    1.514503   -2.290414
  H    -5.061697    1.952587   -0.612369
  H    -5.594501    0.307499   -1.023717
  C    -3.471769   -0.445160   -2.594391
  H    -3.952411   -0.127616   -3.529373
  H    -4.018542   -1.315937   -2.225952
  H    -2.450314   -0.748046   -2.827004
  C     3.373859    0.786116    1.503444
  C     4.836823    1.251642    1.371686
  H     5.179237    1.600327    2.354649
  H     4.946146    2.089653    0.673771
  H     5.510694    0.450551    1.061357
  C     2.580183    1.968061    2.107623
  H     1.510854    1.770711    2.167308
  H     2.735725    2.892735    1.541834
  H     2.944199    2.145393    3.127043
  C     3.303608   -0.421633    2.465081
  H     3.604837   -0.095894    3.468794
  H     3.978056   -1.226545    2.166150
  H     2.295365   -0.832337    2.529506
  C     3.797351   -0.665087   -1.257064
  C     4.922124    0.234083   -1.812127
  H     4.524568    1.034251   -2.445965
  H     5.574336   -0.381212   -2.445081
  H     5.547847    0.683702   -1.040914
  C     3.055306   -1.279705   -2.461631
  H     3.779241   -1.878864   -3.029967
  H     2.646436   -0.522701   -3.132791
  H     2.234749   -1.932388   -2.157964
  C     4.386924   -1.828456   -0.432979
  H     5.051253   -1.491291    0.365969
  H     4.980215   -2.463457   -1.102386
  H     3.598354   -2.452801    0.001305
  C    -0.097006    0.004660    3.130875

75
4a' in the quartet SCF=-1902.84017692
 I      0.067513   -3.041323    0.177361
 Mo     0.015404   -0.273272   -0.080929
 Cl     0.028507   -0.281795   -2.569144
  P    -2.544792    0.210429   -0.004088
  P     2.562808    0.256900   -0.138675
  N    -0.554048    1.732249    3.518678
  N    -0.008213    1.959060   -0.247250
  O     0.074126   -0.097873    2.043898
  C    -2.324455    1.945029    0.661401
  H    -3.222237    2.551933    0.509924
  H    -2.180085    1.854609    1.744909
  C    -1.119510    2.666579    0.097949
  C    -1.151877    4.055396   -0.034079
  H    -2.046606    4.595182    0.256272
  C    -0.038643    4.727586   -0.524370
  H    -0.048548    5.808581   -0.627980
  C     1.089493    3.994387   -0.880053
  H     1.974558    4.487296   -1.267975
  C     1.086567    2.607879   -0.736391
  C     2.308669    1.812843   -1.149462
  H     3.191087    2.460316   -1.144903
  H     2.155544    1.459830   -2.176297
  C    -3.641414   -0.673310    1.299769
  C    -2.772502   -1.065032    2.514136
  H    -1.918346   -1.684994    2.237989
  H    -3.401944   -1.644002    3.202203
  H    -2.413169   -0.192957    3.065469
  C    -4.792534    0.209910    1.826238
  H    -5.323726   -0.349268    2.606916
  H    -5.524473    0.477909    1.064795
  H    -4.419961    1.129239    2.290435
  C    -4.190182   -1.972476    0.675153
  H    -4.921920   -1.787330   -0.114951
  H    -4.696166   -2.550086    1.458565
  H    -3.384458   -2.596295    0.272346
  C    -3.519806    0.475837   -1.637431
  C    -2.858424    1.640874   -2.410210
  H    -3.022902    2.604047   -1.915131
  H    -3.326251    1.703013   -3.401043
  H    -1.789534    1.493961   -2.563018
  C    -4.995927    0.859753   -1.417614
  H    -5.436420    1.101913   -2.393370
  H    -5.109868    1.745191   -0.782215
  H    -5.585735    0.045847   -0.990925
  C    -3.448505   -0.811473   -2.487270
  H    -3.943066   -0.623620   -3.449535
  H    -3.964097   -1.649566   -2.012919
  H    -2.418833   -1.107702   -2.689992
  C     3.395202    0.870554    1.478854
  C     4.884078    1.237326    1.323590
  H     5.232444    1.663630    2.273088
  H     5.047261    1.994975    0.548962
  H     5.516435    0.374203    1.106838
  C     2.671771    2.153605    1.944641
  H     1.591629    2.049202    2.025959
  H     2.888458    3.002584    1.287554
  H     3.038980    2.414749    2.944406
  C     3.245460   -0.225568    2.557282
  H     3.637085    0.159087    3.507765
  H     3.810250   -1.127787    2.310674
  H     2.202494   -0.507862    2.706295
  C     3.794619   -0.804129   -1.158041
  C     4.949100    0.024968   -1.759374
  H     4.577981    0.806974   -2.431122
  H     5.575390   -0.644505   -2.362696
  H     5.594582    0.488298   -1.013894
  C     3.052719   -1.479402   -2.329683
  H     3.769569   -2.130272   -2.847638
  H     2.671385   -0.758867   -3.055495
  H     2.214926   -2.093869   -1.995980
  C     4.337486   -1.925307   -0.247023
  H     4.984871   -1.553718    0.550419
  H     4.935615   -2.612234   -0.858402
  H     3.522627   -2.505243    0.200423
  C    -0.240062    0.847437    2.806636

72
MoICl(PCP) in the triplet SCF=-1734.68167991
 Mo    -0.002398   -0.165310    0.282947
 Cl     0.048226    0.433153    2.669769
  P     2.396334    0.346866   -0.070666
  P    -2.415482    0.166612   -0.208358
 I      0.179116   -2.972497    0.106548
  N    -0.048802    2.036559   -0.063935
  C     2.335250    2.084722    0.632642
  H     2.360468    1.922674    1.717172
  H     3.192796    2.715688    0.371348
  C     1.047029    2.784008    0.273533
  C     1.003659    4.180040    0.273305
  H     1.890238    4.734875    0.563190
  C    -0.162679    4.840918   -0.092178
  H    -0.213882    5.925563   -0.084158
  C    -1.258778    4.077353   -0.491480
  H    -2.180679    4.549864   -0.814616
  C    -1.172288    2.688723   -0.487079
  C    -2.302837    1.855766   -1.022880
  H    -2.095899    1.659238   -2.082206
  H    -3.247754    2.406395   -0.986321
  C     2.888290    0.556842   -1.914336
  C     1.958659    1.610258   -2.559320
  H     0.901890    1.340447   -2.466520
  H     2.192941    1.675184   -3.629702
  H     2.093093    2.608494   -2.131377
  C     4.341131    1.016554   -2.126633
  H     4.512225    1.190939   -3.197298
  H     5.066300    0.267909   -1.800167
  H     4.554607    1.955704   -1.603520
  C     2.643131   -0.785182   -2.638608
  H     2.835997   -0.654804   -3.711890
  H     1.609565   -1.127303   -2.518251
  H     3.291591   -1.586126   -2.279740
  C     3.809590   -0.477663    0.923786
  C     5.013592    0.453923    1.169824
  H     4.731689    1.342486    1.744608
  H     5.502669    0.781240    0.250251
  H     5.760932   -0.088813    1.763311
  C     4.265537   -1.766001    0.210878
  H     4.949652   -2.310493    0.874283
  H     4.807999   -1.565315   -0.717533
  H     3.418976   -2.425912   -0.006443
  C     3.217507   -0.879493    2.292456
  H     2.384803   -1.579344    2.186119
  H     2.854879   -0.022025    2.864994
  H     4.006117   -1.368103    2.880122
  C    -3.223573   -0.847919   -1.626980
  C    -4.392237   -0.148506   -2.351970
  H    -5.255675    0.020537   -1.708223
  H    -4.725270   -0.787175   -3.180839
  H    -4.098261    0.812626   -2.788097
  C    -2.107890   -1.105088   -2.667393
  H    -2.528003   -1.668970   -3.510677
  H    -1.289785   -1.697281   -2.249685
  H    -1.691225   -0.176635   -3.078969
  C    -3.687714   -2.208357   -1.070266
  H    -3.996080   -2.853886   -1.903319
  H    -4.547630   -2.107341   -0.401503
  H    -2.883208   -2.719766   -0.532772
  C    -3.640619    0.424659    1.240352
  C    -5.112924    0.576035    0.821406
  H    -5.260409    1.396044    0.109257
  H    -5.708993    0.809136    1.713653
  H    -5.523402   -0.339548    0.388308
  C    -3.218346    1.715773    1.976354
  H    -3.813711    1.803429    2.894746
  H    -3.413503    2.612204    1.376734
  H    -2.166133    1.704075    2.264894
  C    -3.489885   -0.776326    2.198437
  H    -3.758284   -1.723219    1.720402
  H    -4.159052   -0.635040    3.057906
  H    -2.467623   -0.860199    2.575460

75
II in the triplet SCF=-1902.89226649
 I      0.083625   -3.138952   -0.075631
 Mo     0.014328   -0.195926   -0.115692
 Cl     0.031394   -0.085653   -2.690507
  P    -2.488945    0.236218   -0.022965
  P     2.488851    0.300008   -0.150662
  O    -0.278368    0.115509    4.340213
  N    -0.011911    1.951722   -0.114197
  N    -0.019059   -0.133031    1.967683
  C    -2.256761    1.853204    0.931608
  H    -3.153070    2.483510    0.955435
  H    -2.061079    1.517078    1.955070
  C    -1.078581    2.644023    0.416477
  C    -1.102680    4.034831    0.441002
  H    -1.968897    4.536341    0.863355
  C    -0.042629    4.770322   -0.091311
  H    -0.055950    5.856367   -0.085532
  C     1.038339    4.066546   -0.625135
  H     1.897849    4.593628   -1.029777
  C     1.047839    2.675576   -0.617145
  C     2.260956    1.919096   -1.100562
  H     3.143096    2.569810   -1.088338
  H     2.097712    1.581330   -2.129885
  C    -3.691176   -0.754146    1.121253
  C    -2.878020   -1.366084    2.281611
  H    -2.017744   -1.939269    1.930786
  H    -3.539028   -2.043928    2.840626
  H    -2.526854   -0.608741    2.986346
  C    -4.823508    0.079422    1.756614
  H    -5.389517   -0.563762    2.445337
  H    -5.532445    0.482598    1.033079
  H    -4.427328    0.911333    2.349541
  C    -4.273117   -1.926902    0.306522
  H    -4.975385   -1.598863   -0.464760
  H    -4.821521   -2.596073    0.983652
  H    -3.475453   -2.511289   -0.166164
  C    -3.458612    0.792183   -1.596201
  C    -2.726479    2.009731   -2.206382
  H    -2.827081    2.901379   -1.579031
  H    -3.186522    2.237672   -3.178478
  H    -1.668217    1.812968   -2.377970
  C    -4.912114    1.228672   -1.333627
  H    -5.328438    1.637234   -2.265467
  H    -4.980471    2.016214   -0.574174
  H    -5.554516    0.397855   -1.031395
  C    -3.454485   -0.358415   -2.626101
  H    -3.917726   -0.001204   -3.557841
  H    -4.028729   -1.223300   -2.285194
  H    -2.438578   -0.683419   -2.854560
  C     3.320593    0.845141    1.501344
  C     4.772371    1.340857    1.362192
  H     5.110823    1.719069    2.337375
  H     4.860163    2.165079    0.644562
  H     5.464190    0.549040    1.065494
  C     2.505283    2.018827    2.091454
  H     1.443351    1.789730    2.164226
  H     2.622624    2.932288    1.499926
  H     2.877905    2.229577    3.103213
  C     3.278107   -0.341325    2.489851
  H     3.567100    0.011328    3.489924
  H     3.971201   -1.137678    2.209195
  H     2.278023   -0.771587    2.553493
  C     3.798065   -0.639149   -1.213257
  C     4.914293    0.255705   -1.789721
  H     4.505417    1.036690   -2.440293
  H     5.579181   -0.363516   -2.408840
  H     5.531301    0.734619   -1.027986
  C     3.072753   -1.299042   -2.404364
  H     3.803927   -1.911806   -2.952559
  H     2.657801   -0.565607   -3.097829
  H     2.252255   -1.943685   -2.081675
  C     4.400290   -1.777412   -0.364805
  H     5.054685   -1.414911    0.432553
  H     5.006698   -2.422628   -1.015225
  H     3.612645   -2.397629    0.077538
  C    -0.141697   -0.013781    3.149795

74
III in the triplet SCF=-1887.74452479
 Mo    -0.018334   -0.171228    0.171753
  P    -2.449198    0.137602   -0.251038
  P     2.388015    0.283837   -0.191419
  O     0.555095    1.354952    4.253931
 I      0.141622   -3.002372    0.164275
  N    -0.066998    1.974109   -0.369750
  N     0.056231    0.480608    2.079592
  C    -2.343107    1.718482   -1.264586
  H    -2.176557    1.386421   -2.297059
  H    -3.277989    2.287862   -1.265226
  C    -1.185730    2.589470   -0.862483
  C    -1.253108    3.968551   -1.033001
  H    -2.170073    4.410299   -1.409802
  C    -0.150517    4.763019   -0.721816
  H    -0.188440    5.841248   -0.843159
  C     1.004313    4.135500   -0.267917
  H     1.894553    4.711212   -0.035171
  C     1.033253    2.749603   -0.106466
  C     2.311212    2.083140    0.341994
  H     2.327061    2.026076    1.436862
  H     3.176360    2.683301    0.037583
  C    -3.528480    0.610343    1.257902
  C    -2.994168    1.954418    1.801088
  H    -1.917151    1.928068    1.973018
  H    -3.483837    2.165860    2.760356
  H    -3.221202    2.788541    1.127983
  C    -5.026393    0.781447    0.953452
  H    -5.530816    1.142506    1.859502
  H    -5.506371   -0.158137    0.668187
  H    -5.207718    1.519808    0.164081
  C    -3.333572   -0.480031    2.333065
  H    -3.908323   -0.208911    3.228762
  H    -2.282363   -0.573996    2.616855
  H    -3.683573   -1.460401    1.996930
  C    -3.402491   -0.999638   -1.466839
  C    -4.609380   -0.342906   -2.167754
  H    -4.325163    0.549930   -2.735687
  H    -5.407614   -0.067524   -1.477879
  H    -5.032472   -1.057992   -2.885668
  C    -3.850581   -2.267232   -0.712902
  H    -4.251796   -2.993017   -1.432489
  H    -4.642258   -2.056589    0.012418
  H    -3.013006   -2.742286   -0.192167
  C    -2.389425   -1.418397   -2.557998
  H    -1.548023   -1.976484   -2.139959
  H    -1.996167   -0.561736   -3.120306
  H    -2.894450   -2.071151   -3.282035
  C     3.772138   -0.430413    0.921888
  C     4.982441    0.508759    1.096061
  H     5.502650    0.719545    0.159835
  H     5.703952    0.030911    1.771659
  H     4.698481    1.462310    1.553897
  C     3.145489   -0.675436    2.312565
  H     3.902179   -1.141228    2.957166
  H     2.282821   -1.344562    2.259334
  H     2.831137    0.250959    2.802047
  C     4.226701   -1.793020    0.362435
  H     4.892148   -2.270630    1.092951
  H     4.788880   -1.695971   -0.570810
  H     3.376710   -2.463651    0.197102
  C     2.929960    0.316217   -2.030412
  C     4.388093    0.755713   -2.249024
  H     4.592093    1.737920   -1.807626
  H     4.583772    0.833177   -3.326812
  H     5.104018    0.038641   -1.840738
  C     2.015942    1.303361   -2.792095
  H     2.270852    1.265238   -3.858977
  H     2.144442    2.337802   -2.458933
  H     0.956698    1.044755   -2.693836
  C     2.704212   -1.089105   -2.629905
  H     3.346957   -1.849174   -2.182138
  H     2.921807   -1.059656   -3.705913
  H     1.669670   -1.424677   -2.500581
  C     0.305624    0.922895    3.166539

76
IV in the triplet SCF=-1997.30653994
 I     -0.041958   -3.034454    0.087195
 Mo     0.018913   -0.246284   -0.102848
  N     0.048506   -0.341093   -2.123119
  P    -2.475944    0.259316   -0.027490
  P     2.522242    0.219613   -0.144978
  O    -0.411887    0.942548    4.185513
  N     0.038695    1.976474   -0.297587
  N    -0.018105    0.098832    1.976442
  C    -2.245598    1.985346    0.670182
  H    -3.137345    2.610718    0.559973
  H    -2.082411    1.834454    1.743624
  C    -1.042438    2.702369    0.100185
  C    -1.041584    4.094605    0.003267
  H    -1.914190    4.650443    0.329709
  C     0.075003    4.750836   -0.505375
  H     0.087906    5.833638   -0.588188
  C     1.177667    3.998661   -0.899696
  H     2.069116    4.477569   -1.290746
  C     1.143045    2.609137   -0.780449
  C     2.342226    1.779228   -1.181301
  H     3.242521    2.402170   -1.172014
  H     2.206368    1.425604   -2.211182
  C    -3.674136   -0.588142    1.215731
  C    -2.884703   -1.040157    2.462534
  H    -2.021394   -1.657584    2.209581
  H    -3.561124   -1.635664    3.089715
  H    -2.544822   -0.198413    3.069772
  C    -4.810642    0.335381    1.702377
  H    -5.409716   -0.214052    2.440025
  H    -5.486713    0.656942    0.910270
  H    -4.421771    1.225563    2.208582
  C    -4.252768   -1.853813    0.549510
  H    -4.941084   -1.626377   -0.268001
  H    -4.818288   -2.418772    1.300900
  H    -3.458322   -2.507556    0.172743
  C    -3.392783    0.567076   -1.690372
  C    -2.653392    1.698146   -2.443001
  H    -2.794175    2.669869   -1.958165
  H    -3.071845    1.776385   -3.454289
  H    -1.583939    1.519493   -2.547485
  C    -4.861811    1.010943   -1.554036
  H    -5.248602    1.259018   -2.551281
  H    -4.969747    1.906519   -0.931775
  H    -5.503035    0.226757   -1.146392
  C    -3.328606   -0.724623   -2.535579
  H    -3.716998   -0.514357   -3.540703
  H    -3.935748   -1.526748   -2.111279
  H    -2.310373   -1.099482   -2.641657
  C     3.398334    0.820604    1.454323
  C     4.885279    1.185909    1.292366
  H     5.245847    1.606088    2.240517
  H     5.046657    1.945758    0.518901
  H     5.511640    0.320044    1.065863
  C     2.668673    2.093340    1.942058
  H     1.590395    1.955675    2.010102
  H     2.875762    2.953472    1.295726
  H     3.035442    2.344504    2.945007
  C     3.253260   -0.288307    2.520400
  H     3.621218    0.091289    3.482630
  H     3.839105   -1.177079    2.273468
  H     2.211744   -0.587882    2.646066
  C     3.729182   -0.856199   -1.180867
  C     4.907701   -0.063979   -1.785020
  H     4.563368    0.731747   -2.454979
  H     5.514256   -0.750644   -2.389703
  H     5.566495    0.378048   -1.038243
  C     2.946629   -1.483468   -2.352268
  H     3.629948   -2.133865   -2.913702
  H     2.568681   -0.733614   -3.051981
  H     2.108570   -2.093273   -2.008887
  C     4.248711   -2.007705   -0.295892
  H     4.924664   -1.663140    0.490458
  H     4.810543   -2.710479   -0.924188
  H     3.423681   -2.561421    0.165615
  C    -0.206767    0.517042    3.080143
  N     0.071604   -0.305508   -3.256952

150
V in the quintet SCF=-3885.12422350
 Mo    -2.588649   -0.135579   -0.160509
 Mo     2.588666   -0.135605    0.160543
 I     -2.941343   -1.455098   -2.659430
 I      2.941365   -1.454681    2.659727
  P    -2.893991   -2.024173    1.587504
  P    -2.800735    2.256889   -1.116097
  P     2.893948   -2.024349   -1.587368
  P     2.800739    2.256934    1.115894
  N    -0.592177   -0.121667   -0.062103
  N     0.592186   -0.121695    0.062095
  N    -2.823158    1.080505    1.688286
  N     2.823233    1.080307   -1.688364
  C    -3.845562   -0.918921    2.766292
  C    -3.376358    0.520766    2.800092
  C    -3.568528    1.277703    3.957784
  C    -3.227970    2.626516    3.971447
  C    -2.715660    3.199694    2.810930
  C    -2.528619    2.409506    1.678899
  C    -2.002940    3.020898    0.399759
  C    -4.067033   -3.522774    1.292085
  C    -4.756272   -4.021607    2.580646
  C    -5.188525   -3.154080    0.299547
  C    -3.234732   -4.654885    0.653777
  C    -1.406455   -2.581538    2.651696
  C    -0.847269   -1.307738    3.312253
  C    -1.728710   -3.584728    3.773705
  C    -0.321012   -3.172373    1.730512
  C    -4.495886    3.148802   -1.223535
  C    -5.158259    3.133773    0.174064
  C    -4.389466    4.630304   -1.638733
  C    -5.388478    2.384871   -2.227299
  C    -1.699765    2.817865   -2.581159
  C    -1.093979    4.222865   -2.391206
  C    -2.485684    2.746861   -3.907437
  C    -0.565635    1.787248   -2.698299
  C     3.845613   -0.919214   -2.766180
  C     3.376415    0.520465   -2.800125
  C     3.568556    1.277285   -3.957900
  C     3.228026    2.626100   -3.971683
  C     2.715746    3.199394   -2.811207
  C     2.528669    2.409304   -1.679115
  C     2.002994    3.020832   -0.400043
  C     4.066916   -3.523009   -1.291834
  C     3.234661   -4.654965   -0.653195
  C     4.755914   -4.022111   -2.580421
  C     5.188577   -3.154239   -0.299512
  C     1.406441   -2.581662   -2.651615
  C     0.847325   -1.307842   -3.312199
  C     0.320930   -3.172416   -1.730466
  C     1.728662   -3.584853   -3.773633
  C     4.495893    3.148852    1.223272
  C     5.388452    2.385047    2.227162
  C     5.158296    3.133644   -0.174305
  C     4.389475    4.630412    1.638279
  C     1.699773    2.818087    2.580889
  C     2.485644    2.747179    3.907190
  C     1.094034    4.223090    2.390790
  C     0.565625    1.787509    2.698104
  H    -4.875643   -0.924212    2.394578
  H    -3.862902   -1.325352    3.782250
  H    -3.997684    0.804045    4.834471
  H    -3.374145    3.224292    4.866174
  H    -2.460514    4.253394    2.772607
  H    -2.091738    4.111157    0.439988
  H    -0.940079    2.783162    0.301440
  H    -5.350030   -3.232865    3.055508
  H    -4.068550   -4.428932    3.320182
  H    -5.454209   -4.823409    2.307136
  H    -2.487042   -5.068400    1.334640
  H    -2.732742   -4.315562   -0.259345
  H    -3.910114   -5.473362    0.374908
  H    -5.917223   -2.465562    0.732016
  H    -5.730127   -4.076680    0.051688
  H    -4.809550   -2.724497   -0.627942
  H    -0.675471   -0.521778    2.578458
  H    -1.507195   -0.922072    4.096656
  H     0.118942   -1.536578    3.770206
  H    -2.534439   -3.237923    4.430341
  H    -0.830617   -3.702096    4.393549
  H    -1.990361   -4.575177    3.393557
  H     0.510593   -3.535332    2.343503
  H    -0.683878   -4.004084    1.123309
  H     0.088068   -2.412503    1.067624
  H    -5.164471    2.145370    0.628683
  H    -4.667946    3.832610    0.859431
  H    -6.200089    3.459305    0.067373
  H    -3.744095    5.204467   -0.963440
  H    -5.390804    5.077076   -1.585587
  H    -4.029781    4.767996   -2.659889
  H    -6.416141    2.761720   -2.150843
  H    -5.063400    2.528501   -3.259706
  H    -5.401381    1.313576   -2.022098
  H    -0.452627    4.277845   -1.505308
  H    -1.846876    5.009599   -2.313526
  H    -0.462988    4.454502   -3.259447
  H    -3.247760    3.522646   -4.001494
  H    -1.776848    2.883902   -4.734416
  H    -2.958317    1.767789   -4.038099
  H     0.139759    2.109156   -3.473924
  H    -0.962417    0.811426   -2.976975
  H    -0.008137    1.657724   -1.773029
  H     3.863009   -1.325730   -3.782105
  H     4.875668   -0.924483   -2.394404
  H     3.997693    0.803537   -4.834547
  H     3.374174    3.223787   -4.866474
  H     2.460622    4.253101   -2.772979
  H     0.940113    2.783172   -0.301742
  H     2.091861    4.111080   -0.440376
  H     2.732870   -4.315466    0.259971
  H     3.910056   -5.473430   -0.374327
  H     2.486813   -5.068550   -1.333838
  H     4.068032   -4.429391   -3.319833
  H     5.453737   -4.824011   -2.306904
  H     5.349769   -3.233536   -3.055437
  H     5.917266   -2.465849   -0.732197
  H     5.730153   -4.076835   -0.051577
  H     4.809771   -2.724474    0.627963
  H     0.675466   -0.521891   -2.578403
  H    -0.118850   -1.536664   -3.770242
  H     1.507335   -0.922176   -4.096535
  H     0.683718   -4.004135   -1.123228
  H    -0.510678   -3.535338   -2.343479
  H    -0.088134   -2.412504   -1.067616
  H     2.534322   -3.238004   -4.430335
  H     0.830525   -3.702271   -4.393405
  H     1.990404   -4.575290   -3.393516
  H     5.063360    2.528886    3.259535
  H     6.416131    2.761842    2.150651
  H     5.401319    1.313715    2.022170
  H     5.164452    2.145201   -0.628836
  H     6.200140    3.459123   -0.067609
  H     4.668034    3.832450   -0.859745
  H     3.744165    5.204514    0.962874
  H     5.390829    5.077151    1.585155
  H     4.029721    4.768233    2.659394
  H     2.958253    1.768109    4.037947
  H     1.776786    2.884320    4.734135
  H     3.247735    3.522955    4.001180
  H     1.846964    5.009780    2.312956
  H     0.463123    4.454870    3.259052
  H     0.452610    4.277988    1.504936
  H     0.008168    1.657915    1.772822
  H    -0.139788    2.109507    3.473678
  H     0.962379    0.811703    2.976880
  N    -4.708749   -0.115439   -0.079284
  N     4.708755   -0.115603    0.079318
  C    -5.892702   -0.136336    0.071531
  O    -7.081590   -0.158880    0.246070
  C     5.892716   -0.136514   -0.071441
  O     7.081562   -0.158934   -0.246271

150
VI in the quartet SCF=-3885.18081777
 Mo    -2.607906   -0.089182   -0.103163
 Mo     2.606341   -0.132387    0.138442
 I     -3.044908   -1.568084   -2.674108
 I      3.014344   -1.354354    2.730076
  P    -2.876136   -1.910420    1.644543
  P    -2.785005    2.198690   -1.128060
  P     2.815632   -2.094158   -1.516140
  P     2.849678    2.264558    0.997178
  N    -0.564133   -0.089026   -0.031382
  N     0.618009   -0.100356    0.073248
  N    -2.790038    1.132525    1.665812
  N     2.805603    0.985518   -1.740324
  C    -3.858763   -0.796544    2.813355
  C    -3.383990    0.637644    2.802894
  C    -3.554579    1.435403    3.931933
  C    -3.141610    2.767797    3.927206
  C    -2.586941    3.279379    2.754600
  C    -2.435169    2.460767    1.640520
  C    -1.921790    3.022594    0.339532
  C    -4.038393   -3.445733    1.446478
  C    -4.728990   -3.906777    2.747795
  C    -5.162127   -3.126257    0.439237
  C    -3.201859   -4.595056    0.847252
  C    -1.391273   -2.427133    2.748000
  C    -0.830376   -1.131711    3.363843
  C    -1.717171   -3.382361    3.910035
  C    -0.296314   -3.058769    1.866817
  C    -4.462791    3.138740   -1.215942
  C    -5.102761    3.153967    0.191911
  C    -4.336378    4.613388   -1.648189
  C    -5.394408    2.388359   -2.193978
  C    -1.718042    2.747023   -2.635119
  C    -1.080304    4.143451   -2.500537
  C    -2.537793    2.656371   -3.938841
  C    -0.606466    1.693006   -2.761027
  C     3.773608   -1.067873   -2.761877
  C     3.327715    0.376583   -2.846011
  C     3.495391    1.080872   -4.038437
  C     3.162381    2.431067   -4.107535
  C     2.683270    3.055918   -2.958777
  C     2.520747    2.319836   -1.788396
  C     2.028933    2.988963   -0.526495
  C     3.964328   -3.607980   -1.186126
  C     3.120261   -4.693565   -0.485592
  C     4.621025   -4.179219   -2.461225
  C     5.111535   -3.225040   -0.228998
  C     1.305841   -2.672887   -2.540953
  C     0.762735   -1.414742   -3.243334
  C     0.218678   -3.206408   -1.588226
  C     1.591225   -3.724009   -3.628297
  C     4.552495    3.156726    1.034484
  C     5.465465    2.422830    2.041386
  C     5.185706    3.079135   -0.373937
  C     4.468304    4.653488    1.393858
  C     1.793803    2.899619    2.468597
  C     2.611288    2.878495    3.777050
  C     1.188319    4.298153    2.235426
  C     0.657583    1.882510    2.658221
  H    -4.877912   -0.832597    2.416404
  H    -3.891833   -1.172859    3.841835
  H    -4.009625    1.000071    4.816646
  H    -3.263504    3.392864    4.806964
  H    -2.278836    4.318674    2.690307
  H    -1.967735    4.117702    0.350484
  H    -0.874746    2.740757    0.198115
  H    -5.320658   -3.101863    3.197835
  H    -4.041207   -4.289078    3.501257
  H    -5.428732   -4.718109    2.502671
  H    -2.448868   -4.978134    1.540965
  H    -2.702707   -4.279051   -0.075753
  H    -3.869573   -5.430090    0.594925
  H    -5.896157   -2.426596    0.845034
  H    -5.697944   -4.061464    0.221527
  H    -4.782170   -2.725083   -0.501035
  H    -0.664722   -0.373214    2.601611
  H    -1.494161   -0.717142    4.129865
  H     0.136832   -1.343540    3.830041
  H    -2.529228   -3.008820    4.544143
  H    -0.823003   -3.471751    4.541763
  H    -1.975097   -4.389033    3.570743
  H     0.532758   -3.390747    2.501847
  H    -0.654430   -3.917232    1.294702
  H     0.116357   -2.330865    1.171601
  H    -5.120484    2.169742    0.655185
  H    -4.581058    3.842867    0.863276
  H    -6.139231    3.504620    0.100393
  H    -3.661333    5.177502   -0.993539
  H    -5.326286    5.085813   -1.578376
  H    -3.994600    4.732242   -2.678383
  H    -6.417603    2.773233   -2.086725
  H    -5.097730    2.530687   -3.235405
  H    -5.407949    1.316448   -1.992663
  H    -0.422621    4.211012   -1.627768
  H    -1.816778    4.947091   -2.429592
  H    -0.459280    4.340043   -3.386076
  H    -3.291202    3.442053   -4.031621
  H    -1.850981    2.760615   -4.790403
  H    -3.028597    1.681252   -4.027876
  H     0.074399    1.968990   -3.576725
  H    -1.035945    0.714864   -2.979854
  H    -0.013831    1.589968   -1.854226
  H     3.763414   -1.515926   -3.760860
  H     4.808327   -1.081354   -2.404191
  H     3.896173    0.562078   -4.903455
  H     3.284345    2.986485   -5.032840
  H     2.426997    4.110346   -2.959743
  H     0.966785    2.765672   -0.394748
  H     2.127551    4.076274   -0.612776
  H     2.638804   -4.301625    0.417489
  H     3.782200   -5.514561   -0.179582
  H     2.351676   -5.118491   -1.135731
  H     3.911160   -4.602983   -3.170357
  H     5.308863   -4.983148   -2.165474
  H     5.220071   -3.423036   -2.980808
  H     5.850553   -2.576579   -0.703804
  H     5.632109   -4.150193    0.056612
  H     4.758316   -2.738514    0.680434
  H     0.633092   -0.593794   -2.540363
  H    -0.223440   -1.634577   -3.661613
  H     1.413404   -1.081397   -4.059504
  H     0.569883   -4.025937   -0.957458
  H    -0.631894   -3.564114   -2.177625
  H    -0.165677   -2.416187   -0.946911
  H     2.396352   -3.420104   -4.307647
  H     0.681462   -3.843615   -4.230932
  H     1.836357   -4.705732   -3.214029
  H     5.157721    2.588941    3.075983
  H     6.491664    2.800509    1.937704
  H     5.474537    1.347318    1.857143
  H     5.177929    2.069332   -0.779527
  H     6.231359    3.405917   -0.304560
  H     4.681343    3.745742   -1.080892
  H     3.813973    5.205340    0.708374
  H     5.472317    5.091321    1.306768
  H     4.124564    4.832428    2.414316
  H     3.076305    1.899820    3.936310
  H     1.922910    3.057030    4.613957
  H     3.383840    3.649397    3.820776
  H     1.941589    5.078097    2.102138
  H     0.580304    4.569121    3.109065
  H     0.521725    4.314457    1.367381
  H     0.072389    1.725538    1.755638
  H    -0.025678    2.238592    3.438591
  H     1.055937    0.914549    2.960485
  N    -4.729438   -0.088933   -0.038915
  N     4.763938   -0.152971    0.022776
  C    -5.915822   -0.122602    0.077545
  O    -7.113059   -0.158281    0.215940
  C     5.930988   -0.217445   -0.209821
  O     7.110161   -0.291267   -0.464569

147
VII in the quartet SCF=-3716.98087752
 Mo     2.524814   -0.144452    0.175552
 Mo    -2.549954   -0.096397   -0.086557
 I      2.754789   -1.466082    2.669965
 I     -3.283860   -1.666239   -2.415171
  P     2.744627   -2.108765   -1.490327
  P     2.688604    2.295334    1.004649
  P    -3.109865   -1.708860    1.737751
  P    -2.935166    2.020695   -1.284669
  N     0.535842   -0.073859    0.129474
  N    -0.655485   -0.020905    0.072084
  N     2.690898    0.972978   -1.742266
  N    -2.902816    1.305293    1.574892
  C     3.668373   -1.077055   -2.755207
  C     3.202759    0.360769   -2.845281
  C     3.341516    1.057522   -4.047224
  C     2.977841    2.398720   -4.118290
  C     2.489970    3.022868   -2.973690
  C     2.358834    2.291652   -1.794905
  C     1.844811    2.954163   -0.537062
  C     3.907227   -3.607350   -1.170169
  C     4.534924   -4.178649   -2.459810
  C     5.071694   -3.199314   -0.244602
  C     3.090302   -4.694544   -0.440658
  C     1.196682   -2.689859   -2.450130
  C     0.609886   -1.440802   -3.133058
  C     1.449832   -3.747223   -3.538990
  C     0.152552   -3.217188   -1.447230
  C     4.369450    3.217024    1.036642
  C     5.006378    3.134376   -0.369815
  C     4.252982    4.714466    1.383262
  C     5.291039    2.511843    2.056708
  C     1.591204    2.914404    2.448777
  C     0.989190    4.313292    2.207934
  C     2.389870    2.888137    3.768459
  C     0.444453    1.903286    2.606933
  C    -3.965394   -0.482022    2.887410
  C    -3.419692    0.912195    2.782487
  C    -3.516295    1.786536    3.862563
  C    -3.138273    3.120297    3.721136
  C    -2.700791    3.546121    2.469333
  C    -2.599372    2.637551    1.419032
  C    -2.184070    3.111191    0.053761
  C    -4.535311   -2.983955    1.513576
  C    -3.965330   -4.200680    0.758911
  C    -5.230784   -3.445599    2.811782
  C    -5.617835   -2.316751    0.633745
  C    -1.723677   -2.419974    2.849643
  C    -1.039593   -1.204793    3.504427
  C    -0.702370   -3.132075    1.943647
  C    -2.180550   -3.377350    3.961194
  C    -4.772430    2.600912   -1.373287
  C    -5.557490    1.713396   -2.363767
  C    -5.431466    2.408048    0.013029
  C    -4.911589    4.084434   -1.761259
  C    -2.004851    2.610036   -2.863820
  C    -2.836484    2.392601   -4.142456
  C    -1.527407    4.073588   -2.793447
  C    -0.789189    1.673947   -2.963655
  H     4.709505   -1.074040   -2.414203
  H     3.651321   -1.533525   -3.749825
  H     3.743053    0.543467   -4.914197
  H     3.081451    2.950567   -5.047832
  H     2.206821    4.070114   -2.985071
  H     1.901814    4.043027   -0.634730
  H     0.791315    2.689471   -0.402370
  H     5.126236   -3.425581   -2.992261
  H     3.809299   -4.601468   -3.153393
  H     5.225449   -4.983957   -2.177688
  H     2.312770   -5.134535   -1.069864
  H     2.627800   -4.301258    0.471671
  H     3.768689   -5.504835   -0.145339
  H     5.781146   -2.531079   -0.737511
  H     5.623067   -4.111470    0.019837
  H     4.731998   -2.728413    0.678320
  H     0.478869   -0.625787   -2.422756
  H     1.228854   -1.089192   -3.965701
  H    -0.380139   -1.685335   -3.530559
  H     2.221292   -3.438823   -4.253715
  H     0.518761   -3.886246   -4.103197
  H     1.725946   -4.720548   -3.126266
  H    -0.726257   -3.571821   -1.996437
  H     0.523877   -4.038851   -0.831501
  H    -0.190892   -2.421799   -0.788807
  H     5.027034    2.119642   -0.763309
  H     4.487683    3.779159   -1.086688
  H     6.042500    3.488228   -0.303397
  H     3.588456    5.248502    0.693782
  H     5.247555    5.170478    1.292806
  H     3.907770    4.892908    2.403406
  H     6.305669    2.919551    1.962667
  H     4.967736    2.673322    3.087190
  H     5.337023    1.436395    1.878744
  H     0.343053    4.331567    1.323729
  H     1.741197    5.096744    2.098129
  H     0.359690    4.576146    3.067940
  H     3.164043    3.656471    3.820353
  H     1.693119    3.069920    4.596885
  H     2.851140    1.908753    3.935165
  H    -0.223144    2.238256    3.410183
  H     0.828353    0.916424    2.865441
  H    -0.156165    1.799553    1.706109
  H    -3.985182   -0.816843    3.929253
  H    -5.008803   -0.450942    2.550014
  H    -3.902797    1.414799    4.806217
  H    -3.206663    3.811978    4.555153
  H    -2.430464    4.582911    2.296794
  H    -1.107960    2.961003   -0.080584
  H    -2.373248    4.185214   -0.051435
  H    -3.467069   -3.898106   -0.167625
  H    -4.783163   -4.883599    0.492718
  H    -3.255328   -4.763521    1.373830
  H    -4.591424   -4.055075    3.448915
  H    -6.099954   -4.060804    2.543075
  H    -5.606100   -2.605142    3.406416
  H    -6.090216   -1.458618    1.128645
  H    -6.414241   -3.046751    0.437348
  H    -5.228681   -1.993477   -0.332608
  H    -0.778995   -0.451705    2.760944
  H    -0.107285   -1.526357    3.978891
  H    -1.666474   -0.738972    4.272738
  H    -1.157584   -3.924652    1.341588
  H     0.085955   -3.577381    2.561767
  H    -0.215649   -2.423481    1.274783
  H    -2.961748   -2.944521    4.595873
  H    -1.318682   -3.595974    4.605234
  H    -2.539956   -4.331386    3.565695
  H    -5.255939    1.857338   -3.401147
  H    -6.624266    1.965498   -2.294858
  H    -5.442857    0.649937   -2.133090
  H    -5.380482    1.368043    0.353017
  H    -6.493101    2.675714   -0.066607
  H    -4.989708    3.040943    0.786593
  H    -4.379995    4.743442   -1.065213
  H    -5.972058    4.368843   -1.733522
  H    -4.548344    4.288975   -2.770976
  H    -3.215772    1.367556   -4.202747
  H    -2.185681    2.555948   -5.012116
  H    -3.674619    3.088477   -4.231210
  H    -2.348033    4.782903   -2.652632
  H    -1.024866    4.331862   -3.735419
  H    -0.800683    4.230570   -1.989032
  H    -0.200031    1.648678   -2.045846
  H    -0.130376    2.000759   -3.778258
  H    -1.116851    0.653358   -3.164991
  N     4.640511   -0.137807    0.072417
  C     5.814046   -0.163282   -0.148729
  O     6.991026   -0.194282   -0.389696

147
VIII in the triplet SCF=-3885.17872509
 Mo     2.529109   -0.106291    0.092823
 Mo    -2.576059   -0.109018   -0.050473
 I      2.884691   -1.590808    2.652483
 I     -3.420784   -1.509143   -2.509874
  P     2.693687   -1.979918   -1.602617
  P     2.684176    2.213965    1.033912
  P    -3.002580   -1.838773    1.664997
  P    -2.974117    2.073301   -1.096573
  N     0.517691   -0.054103    0.108160
  N    -0.671644   -0.014145    0.067812
  N     2.641128    1.049916   -1.722251
  N    -2.893052    1.159452    1.689001
  C     3.645118   -0.922937   -2.848075
  C     3.182589    0.514838   -2.867590
  C     3.298929    1.270583   -4.031481
  C     2.874656    2.599519   -4.058706
  C     2.355669    3.147328   -2.885884
  C     2.257783    2.370465   -1.736570
  C     1.769489    2.967947   -0.442597
  C     3.835877   -3.527375   -1.405914
  C     4.453633   -4.048592   -2.720741
  C     5.011059   -3.185550   -0.466655
  C     3.012354   -4.637630   -0.721542
  C     1.140657   -2.501500   -2.606201
  C     0.556396   -1.216995   -3.222843
  C     1.388953   -3.495234   -3.754539
  C     0.084924   -3.083305   -1.647165
  C     4.352985    3.172727    1.048375
  C     4.957860    3.138730   -0.374098
  C     4.227340    4.658983    1.436048
  C     5.316222    2.460496    2.023822
  C     1.636334    2.807357    2.538460
  C     1.005995    4.204499    2.376090
  C     2.479538    2.742729    3.828312
  C     0.509286    1.775340    2.708077
  C    -3.888588   -0.727750    2.910737
  C    -3.381685    0.684242    2.886045
  C    -3.466642    1.482142    4.022028
  C    -3.101436    2.828089    3.971633
  C    -2.688056    3.338426    2.741664
  C    -2.599493    2.508207    1.629507
  C    -2.203920    3.077068    0.296289
  C    -4.383718   -3.165376    1.399931
  C    -3.784799   -4.296856    0.542692
  C    -5.016828   -3.751672    2.679609
  C    -5.526288   -2.495947    0.602974
  C    -1.576194   -2.568716    2.719596
  C    -0.928470   -1.366126    3.432125
  C    -0.540463   -3.191265    1.765822
  C    -1.973835   -3.602577    3.784386
  C    -4.811528    2.683177   -1.113782
  C    -5.626231    1.883881   -2.153332
  C    -5.450499    2.390798    0.264111
  C    -4.943125    4.193526   -1.382142
  C    -2.083918    2.781282   -2.656379
  C    -2.951621    2.684673   -3.925406
  C    -1.574322    4.225105   -2.482797
  C    -0.891097    1.835170   -2.868650
  H     4.677368   -0.960492   -2.485655
  H     3.636057   -1.333553   -3.864035
  H     3.717603    0.804745   -4.918746
  H     2.954737    3.192565   -4.965074
  H     2.029245    4.182523   -2.850760
  H     1.793466    4.062734   -0.491993
  H     0.732711    2.668355   -0.262136
  H     5.041116   -3.273590   -3.225634
  H     3.721530   -4.438309   -3.427533
  H     5.145445   -4.868487   -2.481191
  H     2.221917   -5.035362   -1.363706
  H     2.562841   -4.275939    0.210245
  H     3.679140   -5.472990   -0.467333
  H     5.727993   -2.503600   -0.929736
  H     5.551234   -4.117602   -0.245950
  H     4.679218   -2.751810    0.477622
  H     0.440085   -0.438911   -2.471214
  H     1.176831   -0.825579   -4.036091
  H    -0.438268   -1.434749   -3.627153
  H     2.169992   -3.151996   -4.442863
  H     0.460565   -3.592258   -4.333698
  H     1.653505   -4.494212   -3.397930
  H    -0.793969   -3.397485   -2.222250
  H     0.448283   -3.942708   -1.079801
  H    -0.256983   -2.329329   -0.941426
  H     4.981933    2.134155   -0.792501
  H     4.407223    3.787491   -1.062240
  H     5.989984    3.510822   -0.324351
  H     3.533724    5.197651    0.779348
  H     5.212248    5.135548    1.330360
  H     3.906156    4.805840    2.469471
  H     6.327156    2.872600    1.899032
  H     5.029107    2.605329    3.067710
  H     5.356478    1.387498    1.831262
  H     0.332268    4.247734    1.513845
  H     1.743648    5.003127    2.270789
  H     0.399391    4.426778    3.265178
  H     3.247158    3.518799    3.881957
  H     1.812147    2.883193    4.689905
  H     2.957432    1.762883    3.936727
  H    -0.128274    2.065896    3.553353
  H     0.921916    0.784954    2.904439
  H    -0.129716    1.699393    1.830776
  H    -3.880455   -1.127414    3.930331
  H    -4.936515   -0.713193    2.585138
  H    -3.828534    1.038423    4.944860
  H    -3.154676    3.458995    4.853710
  H    -2.418034    4.384691    2.635293
  H    -1.131222    2.932272    0.133925
  H    -2.391134    4.156888    0.269431
  H    -3.337465   -3.903649   -0.376069
  H    -4.576296   -5.004205    0.256767
  H    -3.021909   -4.859525    1.091205
  H    -4.335942   -4.389668    3.241716
  H    -5.880336   -4.370073    2.395796
  H    -5.388502   -2.971296    3.353651
  H    -6.032296   -1.710925    1.179354
  H    -6.284773   -3.254052    0.361897
  H    -5.180908   -2.069533   -0.339607
  H    -0.728794   -0.555593    2.731887
  H     0.035621   -1.668664    3.852507
  H    -1.553454   -0.980234    4.245641
  H    -0.976005   -3.960765    1.120137
  H     0.269553   -3.642899    2.349893
  H    -0.078504   -2.430160    1.138648
  H    -2.767570   -3.241191    4.448510
  H    -1.093689   -3.812758    4.406839
  H    -2.292602   -4.551489    3.342376
  H    -5.350683    2.113734   -3.182635
  H    -6.691771    2.128327   -2.036246
  H    -5.504751    0.805125   -2.015441
  H    -5.399252    1.327442    0.520825
  H    -6.511793    2.673240    0.225755
  H    -4.986050    2.955866    1.075685
  H    -4.394795    4.789193   -0.643288
  H    -6.000967    4.486231   -1.318211
  H    -4.588061    4.474786   -2.376466
  H    -3.350056    1.673803   -4.058356
  H    -2.319168    2.907727   -4.796081
  H    -3.780437    3.398175   -3.935965
  H    -2.376623    4.935896   -2.260860
  H    -1.089960    4.549958   -3.414308
  H    -0.822917    4.300430   -1.690188
  H    -0.272675    1.732933   -1.977058
  H    -0.250179    2.210247   -3.676669
  H    -1.244689    0.837495   -3.132548
  N     4.651333   -0.127405   -0.021570
  C     5.831071   -0.171143   -0.194076
  O     7.020627   -0.220648   -0.386331

144
A in the triplet SCF=-3548.83340078
 Mo     2.525967   -0.092374   -0.047376
 Mo    -2.457708   -0.067923    0.014725
 I      3.401577   -1.937909    2.000711
 I     -3.378216   -2.028291   -1.908443
  P     2.730415   -1.565212   -2.034815
  P     3.119091    1.874361    1.294304
  P    -2.606143   -1.625435    1.900847
  P    -3.168900    1.975485   -1.231663
  N     0.633462    0.093790    0.019584
  N    -0.564742    0.105432    0.049360
  N     2.690370    1.437419   -1.620819
  N    -2.774784    1.318826    1.694823
  C     3.314220   -0.279828   -3.282802
  C     2.913075    1.128132   -2.939631
  C     2.872729    2.094461   -3.942008
  C     2.659376    3.432807   -3.618594
  C     2.500746    3.761203   -2.274622
  C     2.515918    2.764468   -1.300735
  C     2.364322    3.145493    0.147522
  C     4.191822   -2.812554   -2.156884
  C     4.656868   -3.147086   -3.590104
  C     5.387636   -2.168901   -1.416606
  C     3.802289   -4.109766   -1.421710
  C     1.150582   -2.289783   -2.828136
  C     0.271901   -1.092748   -3.242901
  C     1.374527   -3.176512   -4.063681
  C     0.413094   -3.091180   -1.737701
  C     4.984823    2.338493    1.326050
  C     5.491906    2.355413   -0.134957
  C     5.263449    3.719238    1.946247
  C     5.786511    1.257220    2.079752
  C     2.294187    2.321973    2.967486
  C     2.048763    3.828161    3.182655
  C     3.113944    1.745691    4.137967
  C     0.935344    1.596592    2.948167
  C    -1.885623   -0.447762    3.170361
  C    -2.416632    0.940839    2.971163
  C    -2.532004    1.806092    4.056947
  C    -3.019569    3.097908    3.877744
  C    -3.433474    3.465743    2.598638
  C    -3.333078    2.564621    1.542132
  C    -3.931771    2.914916    0.208997
  C    -4.437276   -1.882624    2.448209
  C    -4.980091   -3.210587    1.884491
  C    -4.619230   -1.836661    3.977055
  C    -5.288178   -0.747301    1.829966
  C    -1.598213   -3.220823    2.206725
  C    -0.111684   -2.816542    2.145383
  C    -1.861365   -4.214940    1.056392
  C    -1.860851   -3.895097    3.565300
  C    -4.661440    2.006053   -2.451808
  C    -4.179039    1.479328   -3.817315
  C    -5.727627    1.034451   -1.894207
  C    -5.350945    3.376080   -2.629531
  C    -1.794096    3.159531   -1.842835
  C    -0.842792    2.348927   -2.743827
  C    -2.260960    4.418972   -2.590060
  C    -1.020772    3.611468   -0.589559
  H     4.409779   -0.315878   -3.248578
  H     3.031996   -0.526174   -4.311492
  H     3.030393    1.789460   -4.971755
  H     2.632251    4.197281   -4.389078
  H     2.358400    4.792851   -1.967857
  H     2.706984    4.174653    0.306241
  H     1.306886    3.117934    0.419318
  H     4.958138   -2.256858   -4.153032
  H     3.902715   -3.676552   -4.171895
  H     5.538094   -3.799829   -3.529445
  H     3.034892   -4.670629   -1.964263
  H     3.440894   -3.905955   -0.409187
  H     4.684422   -4.758707   -1.337848
  H     5.701741   -1.218950   -1.868598
  H     6.249346   -2.847666   -1.469242
  H     5.170081   -1.996585   -0.360396
  H     0.081742   -0.426488   -2.403564
  H     0.716526   -0.511237   -4.058858
  H    -0.701969   -1.461818   -3.582192
  H     1.945550   -2.665652   -4.847668
  H     0.396141   -3.437136   -4.487978
  H     1.881438   -4.113533   -3.818116
  H    -0.514798   -3.501127   -2.151417
  H     1.012732   -3.919308   -1.348881
  H     0.137810   -2.447070   -0.901274
  H     5.324360    1.397659   -0.639890
  H     5.022318    3.140157   -0.735510
  H     6.573564    2.543113   -0.131276
  H     4.696938    4.518160    1.454404
  H     6.329677    3.957854    1.833719
  H     5.037349    3.745273    3.015158
  H     6.856954    1.494037    2.009537
  H     5.529999    1.198638    3.138761
  H     5.627565    0.262644    1.654039
  H     1.375322    4.247055    2.427386
  H     2.969689    4.415597    3.182021
  H     1.566378    3.974040    4.158662
  H     4.048965    2.289468    4.300368
  H     2.524660    1.831085    5.061014
  H     3.343641    0.686046    3.983654
  H     0.393437    1.814851    3.877482
  H     1.079731    0.516222    2.868172
  H     0.294905    1.907260    2.116887
  H    -0.818852   -0.454044    2.934789
  H    -1.991855   -0.759060    4.214868
  H    -2.224948    1.457734    5.038007
  H    -3.096901    3.788629    4.711763
  H    -3.859650    4.446854    2.412647
  H    -3.941140    3.999556    0.058651
  H    -4.981323    2.597451    0.229681
  H    -4.829836   -3.278561    0.801607
  H    -6.059857   -3.264900    2.077933
  H    -4.522492   -4.082782    2.356969
  H    -4.029671   -2.595511    4.496590
  H    -5.675413   -2.014814    4.220858
  H    -4.352280   -0.855464    4.384908
  H    -5.012059    0.239177    2.210868
  H    -6.344278   -0.915741    2.082278
  H    -5.220610   -0.737655    0.734496
  H     0.124299   -2.194075    1.280794
  H     0.508684   -3.716642    2.070779
  H     0.222373   -2.284966    3.040876
  H    -2.882251   -4.600675    1.046914
  H    -1.184003   -5.071587    1.171154
  H    -1.672826   -3.757843    0.083152
  H    -1.701024   -3.207830    4.404126
  H    -1.155510   -4.727506    3.689509
  H    -2.869768   -4.309157    3.644716
  H    -3.490423    2.178081   -4.304047
  H    -5.041372    1.351677   -4.485228
  H    -3.685922    0.507273   -3.719186
  H    -5.344930    0.019974   -1.779258
  H    -6.568756    0.991741   -2.598698
  H    -6.136013    1.366922   -0.931790
  H    -5.671333    3.810217   -1.675997
  H    -6.255700    3.234375   -3.235585
  H    -4.732055    4.108371   -3.146674
  H    -0.349859    1.558932   -2.177108
  H    -0.064448    3.008051   -3.144376
  H    -1.360438    1.885380   -3.588656
  H    -2.696317    4.185220   -3.564864
  H    -1.390043    5.064040   -2.770492
  H    -2.986546    5.003296   -2.013933
  H    -1.602766    4.295333    0.037389
  H    -0.117621    4.144580   -0.908714
  H    -0.721940    2.755124    0.020346

68
[SmI2(THF)5]+ in the sextet SCF=-1843.40714432
  C     0.877826    4.633026   -0.727274
  C     0.747603    4.629715    0.803233
  C    -0.031660    3.344460    1.058767
  O     0.398590    2.425154    0.002089
  C     1.125955    3.160124   -1.036663
  H    -0.056624    4.968319   -1.191798
  H     1.686190    5.271560   -1.092879
  H     0.231731    5.509215    1.197159
  H     1.736072    4.575715    1.274014
  H     0.176199    2.864651    2.015445
  H    -1.113043    3.485943    0.958491
  H     0.747054    2.825291   -2.002635
  H     2.183421    2.888507   -0.956499
  C     4.646674    0.676947   -0.756867
  C     4.637006    0.792025    0.774842
  C     3.165048    1.059975    1.073584
  O     2.428331    0.363196    0.015355
  C     3.351850   -0.079346   -1.031498
  H     4.612649    1.670556   -1.218598
  H     5.521765    0.150922   -1.147190
  H     5.284598    1.586371    1.154939
  H     4.953362   -0.152265    1.232724
  H     2.815310    0.670760    2.030233
  H     2.911746    2.123051    1.008964
  H     2.886503    0.141015   -1.992540
  H     3.474667   -1.163267   -0.934604
  C    -4.190519    2.137861    0.775113
  C    -4.144574    2.266869   -0.754701
  C    -2.667482    2.036125   -1.058669
  O    -2.200600    1.118961   -0.013829
  C    -3.219736    0.991007    1.031356
  H    -3.828228    3.056500    1.250969
  H    -5.190177    1.925749    1.163092
  H    -4.492050    3.236977   -1.119390
  H    -4.756926    1.488459   -1.224233
  H    -2.467493    1.566793   -2.022265
  H    -2.075011    2.953193   -0.980865
  H    -2.708641    1.029126    1.993570
  H    -3.694234    0.010429    0.917376
 Sm    -0.009414   -0.006893   -0.001767
 I      0.000433    0.016665   -3.048464
 I     -0.024128   -0.019925    3.046816
  C    -2.745881   -1.924058   -1.080105
  O    -1.741318   -1.756366   -0.024824
  C    -1.933820   -2.769792    1.014997
  C    -3.325724   -3.334020    0.756771
  C    -3.428497   -3.254096   -0.773709
  H    -3.433311   -1.074698   -1.016933
  H    -2.227010   -1.887882   -2.038470
  H    -1.150243   -3.525789    0.896927
  H    -1.810036   -2.276389    1.979235
  H    -3.438062   -4.348913    1.146924
  H    -4.086171   -2.701127    1.228787
  H    -4.457301   -3.281682   -1.141987
  H    -2.879372   -4.080932   -1.238507
  C     2.005893   -2.687005    1.063146
  O     1.112364   -2.201166    0.008141
  C     1.001029   -3.202166   -1.055544
  C     2.130826   -4.189543   -0.785414
  C     2.226848   -4.163070    0.747300
  H     2.930941   -2.104119    1.008835
  H     1.521555   -2.492869    2.020484
  H     0.012905   -3.667389   -0.975379
  H     1.069767   -2.677620   -2.008909
  H     1.915882   -5.181975   -1.190021
  H     3.064146   -3.832981   -1.236409
  H     3.184759   -4.525962    1.128820
  H     1.431307   -4.771546    1.192505

58
SmI2(NCO)(THF)4 in the sextet SCF=-1779.21475293
 Sm    -0.010588    0.040772    0.153361
 I     -3.113947   -0.330792    0.132910
 I      0.563063   -0.498100   -2.860720
  N     0.087093    0.495738    2.390419
  O     1.945396    1.637200   -0.058484
  O    -0.287929   -2.393067    0.352939
  C     2.027441    2.831894    0.761423
  C     3.503050    3.217654    0.745152
  C     3.917384    2.807977   -0.676826
  C     3.133376    1.511458   -0.888458
  C    -0.501296   -2.884042    1.708766
  H    -1.234853   -2.231745    2.193780
  H     0.454043   -2.808131    2.234895
  C    -1.027589   -4.306925    1.536732
  H    -0.196952   -5.016218    1.434990
  H    -1.644914   -4.619385    2.383641
  C    -1.812363   -4.198112    0.219460
  H    -2.778088   -3.711741    0.391031
  H    -1.982350   -5.164318   -0.264260
  C    -0.924325   -3.283758   -0.616833
  H    -0.124310   -3.822769   -1.136232
  H    -1.466941   -2.663398   -1.329979
  O     2.161380   -1.110621    0.757359
  O    -0.834852    2.354181    0.007547
  C     2.992296   -0.749813    1.893396
  C     4.061961   -1.841686    1.981156
  C     4.165682   -2.322925    0.524644
  C     2.708877   -2.271220    0.078101
  C    -1.542216    3.025834    1.096482
  H    -2.197796    2.289780    1.567574
  H    -0.793104    3.360870    1.817164
  C    -2.325833    4.153509    0.427717
  H    -1.711496    5.058504    0.344706
  H    -3.231318    4.403769    0.987371
  C    -2.618284    3.568342   -0.962939
  H    -3.438573    2.845979   -0.906905
  H    -2.860924    4.327512   -1.712060
  C    -1.319927    2.837276   -1.282957
  H    -0.551190    3.499426   -1.699718
  H    -1.446760    1.974968   -1.942031
  H     1.394289    3.604095    0.310874
  H     1.632117    2.574969    1.745868
  H     3.658770    4.279538    0.956291
  H     4.058180    2.636193    1.491209
  H     3.597826    3.568455   -1.398505
  H     4.995380    2.662954   -0.791824
  H     3.685153    0.629682   -0.545464
  H     2.807697    1.339765   -1.914919
  H     3.420474    0.237053    1.688953
  H     2.344955   -0.670315    2.767658
  H     5.006135   -1.464865    2.384781
  H     3.721047   -2.660313    2.625782
  H     4.770734   -1.627698   -0.069722
  H     4.598414   -3.322609    0.426364
  H     2.149334   -3.157607    0.397832
  H     2.554637   -2.122045   -0.992282
  C    -0.177170    0.963238    3.472013
  O    -0.423045    1.431140    4.538579

67
SmI2(OPh)(THF)4 in the sextet SCF=-1918.01639467
 Sm     0.233560   -0.048256   -0.094102
 I     -1.013863   -2.963443   -0.016544
 I      3.068953   -0.682890   -1.251801
  O    -1.517252    0.832465    0.733593
  O     0.513419    2.127195   -1.326658
  O     1.059704   -1.002711    2.035974
  C    -2.792892    1.122225    1.009321
  C    -3.723384    0.091580    1.246611
  C    -5.053776    0.401175    1.521233
  C    -5.484678    1.732009    1.568021
  C    -4.563430    2.756878    1.337556
  C    -3.228192    2.460515    1.060166
  C    -0.635000    2.814467   -1.882335
  C    -0.192167    4.268162   -2.010624
  C     1.291897    4.109315   -2.377936
  C     1.719370    2.916528   -1.519399
  C     0.141703   -0.896302    3.159418
  H    -0.858063   -1.175253    2.810500
  H     0.134598    0.150672    3.475763
  C     0.675485   -1.874528    4.203646
  H     1.447973   -1.397880    4.819795
  H    -0.115379   -2.239166    4.865305
  C     1.287332   -2.976077    3.322761
  H     0.500410   -3.622729    2.921505
  H     2.020713   -3.593633    3.849424
  C     1.916023   -2.176515    2.186338
  H     2.923562   -1.816561    2.423228
  H     1.933115   -2.699060    1.229676
  O     1.288083    1.708638    1.402866
  O    -1.071177   -0.148525   -2.181296
  C     0.551053    2.855391    1.899618
  C     1.437068    3.474260    2.985828
  C     2.847220    3.031797    2.560574
  C     2.584087    1.620866    2.046011
  C    -2.531261   -0.171713   -2.173973
  H    -2.851763   -0.804869   -1.343622
  H    -2.876801    0.849608   -2.000219
  C    -2.924797   -0.755977   -3.528040
  H    -2.975211    0.030374   -4.291378
  H    -3.895897   -1.257220   -3.486503
  C    -1.760754   -1.717723   -3.815630
  H    -1.873838   -2.635765   -3.230613
  H    -1.662840   -1.977776   -4.873589
  C    -0.558077   -0.933527   -3.301795
  H    -0.160436   -0.229969   -4.042790
  H     0.254545   -1.562838   -2.930590
  H    -3.373736   -0.936324    1.198617
  H    -5.761901   -0.404672    1.699247
  H    -6.523594    1.965951    1.782596
  H    -4.884933    3.795289    1.374141
  H    -2.503581    3.252165    0.886425
  H    -0.870809    2.367423   -2.854622
  H    -1.472993    2.651633   -1.202456
  H    -0.770973    4.817807   -2.758493
  H    -0.298088    4.784222   -1.048329
  H     1.394119    3.869822   -3.442531
  H     1.889430    5.002110   -2.172327
  H     2.074612    3.220380   -0.529418
  H     2.471401    2.272214   -1.976991
  H     0.390347    3.534058    1.054178
  H    -0.421734    2.507229    2.249926
  H     1.320086    4.560023    3.047892
  H     1.189592    3.051410    3.966611
  H     3.223757    3.667974    1.750424
  H     3.573899    3.052495    3.377775
  H     2.521153    0.890087    2.860464
  H     3.289551    1.254955    1.297472
